# Supplementary material for: Position- and scale-invariant object-centered spatial localization in monkey frontoparietal cortex dynamically adapts to cognitive demand
Source: Nat Commun. 2024 Apr 18;15:3357. doi: 10.1038/s41467-024-47554-4 (PMC11026390; doi:10.1038/s41467-024-47554-4)
Supplement: Supplementary file 4 — Source Data [file 41467_2024_47554_MOESM4_ESM.zip]

Archive with 5 entries (5 files):
- Source Data.xlsx
- Source Data_Fig2.xlsx
- Source Data_Fig3.xlsx
- Source Data_Fig4.xlsx
- Source Data_Fig5.xlsx
