# Supplementary material for: Position- and scale-invariant object-centered spatial localization in monkey frontoparietal cortex dynamically adapts to cognitive demand
Source: Nat Commun. 2024 Apr 18;15:3357. doi: 10.1038/s41467-024-47554-4 (PMC11026390; doi:10.1038/s41467-024-47554-4)
Supplement: Supplementary file 4 — Source Data [file 41467_2024_47554_MOESM4_ESM.zip › Source Data.xlsx]

## Sheet: Fig2
Fig 2b
Example neuron 1
object-left	mean	2.9885	16.4286	20.4444	17.4444	12.6437
	SEM	0.7462	2.4782	1.896	1.7411	1.8744
object-right	mean	6.3218	14.8889	18.2222	18	12.3333
	SEM	1.2527	1.896	1.2659	1.7258	1.7664
Example neuron 2
object-left	mean	10.6667	10.4167	14.7059	18.7778	16.0784
	SEM	1.1119	0.7139	1.3507	1.469	1.156
object-right	mean	11.5054	13.6364	18.7356	16.2222	12.2222
	SEM	0.8301	1.1082	1.573	1.3056	1.3582
Fig 2c
example neuron 1
object-left	box 1	7.47126	10.9195	13.3333	15.977	17.0115	16.7816	15.1724	12.5287	10.2299	7.70115	4.13793	2.29885	2.41379	1.95402	2.29885	2.75862	2.98851	3.67816	3.56322	3.67816	3.44828	3.67816	3.21839	2.98851	2.41379	2.18391	2.06897	0	0	0
	box 2	9.40476	12.5	15.2381	18.6905	18.4524	18.2143	17.7381	16.3095	15.8333	14.6429	13.8095	13.2143	13.3333	14.881	16.6667	16.6667	16.4286	15.8333	15.5952	14.7619	12.381	12.619	12.2619	13.4524	14.4048	15.8333	17.619	0	0	0
	box 3	8.22222	10.3333	13.3333	16.5556	17	19.4444	20.2222	22	22.7778	22.7778	21.8889	20.7778	20	18.5556	18.2222	19.5556	20.4444	20.7778	20.1111	20.2222	19.8889	17	16.2222	15.3333	15.6667	16.3333	16.5556	0	0	0
	box 4	6.88889	9.11111	11.6667	14.8889	16	17.4444	19.7778	22.4444	24.4444	25.8889	27.8889	26.2222	24.5556	23.2222	21.1111	19.5556	17.4444	18.4444	17.6667	17.1111	17.3333	16.7778	16.5556	15.8889	16.4444	15.4444	15.8889	0	0	0
	box 5	6.66667	7.93103	11.0345	13.908	14.5977	15.977	16.4368	18.7356	18.5057	19.6552	19.8851	19.8851	19.5402	18.2759	16.7816	14.7126	12.6437	9.88506	8.62069	7.24138	6.89655	5.4023	5.05747	4.82759	4.25287	4.36782	4.13793	0	0	0
object-right	box 1	5.86207	7.35632	9.08046	11.6092	13.2184	15.1724	15.1724	13.7931	12.2989	10.4598	7.35632	4.71264	4.25287	5.17241	5.63218	6.09195	6.32184	5.74713	4.71264	4.25287	4.13793	3.7931	3.44828	2.98851	3.10345	3.10345	2.75862	0	0	0
	box 2	10.5556	12.7778	15.3333	18.3333	18.3333	19.4444	18.4444	19.1111	19.1111	18.4444	18.7778	16.3333	16.3333	15.7778	15.3333	14.8889	14.8889	15.5556	14.5556	14.8889	15.8889	15.5556	15.1111	15	16.2222	17.6667	18.7778	0	0	0
	box 3	9	12	13.7778	17.2222	17	19.2222	21.3333	24.5556	27.5556	28.2222	28.4444	27	25.5556	21.8889	19.7778	18.4444	18.2222	17.4444	17.7778	18.5556	19.6667	19.6667	20.4444	18.8889	17.8889	16.7778	17	0	0	0
	box 4	8.66667	10.6667	13.6667	16.3333	15.5556	16.7778	17.1111	19.1111	20.2222	20.4444	21.4444	20.2222	21.3333	20.7778	18.8889	18.8889	18	17.6667	15.4444	14.6667	14.4444	13.2222	12.2222	12.4444	12.8889	12.8889	12.7778	0	0	0
	box 5	8.22222	10.7778	12.8889	15.1111	15.2222	14.2222	12.2222	11	10.2222	10.7778	11.1111	11.6667	13.5556	13.8889	14.4444	13.6667	12.3333	11.4444	10.4444	10.7778	10.4444	9.77778	9.77778	9.88889	10.1111	10.1111	10.4444	0	0	0
time_axis		-599.975	-549.975	-499.975	-449.975	-399.975	-349.975	-299.975	-249.975	-199.975	-149.975	-99.975	-49.975	0.025	50.025	100.025	150.025	200.025	250.025	300.025	350.025	400.025	450.025	500.025	550.025	600.025	650.025	700.025	750.025	800.025	850.025
example neuron 2
object-left	box 1	3.11111	4.44444	5.77778	7.33333	8	8	8.33333	8.44444	8.88889	9.55556	9.55556	10.2222	10.4444	10.7778	10.8889	10.2222	9.55556	8.88889	7.66667	6	4.22222	2.66667	1.55556	0.666667	0.222222	0	0	0
	box 2	2.8125	3.64583	4.47917	5.72917	5.83333	5.9375	6.77083	7.39583	7.91667	8.22917	8.75	9.27083	9.6875	10.4167	11.0417	10.9375	11.3542	10.7292	9.16667	6.97917	5	4.16667	2.29167	1.45833	1.14583	0	0	0
	box 3	4.90196	6.27451	8.72549	11.4706	12.0588	13.1373	12.8431	14.1176	14.6078	13.6275	14.2157	14.8039	15.2941	14.902	15.098	15.3922	14.2157	12.7451	10.6863	8.52941	5.58824	3.82353	2.64706	1.96078	1.96078	0	0	0
	box 4	7.77778	11	14.3333	17.7778	18.7778	19.4444	20.5556	20.7778	20.6667	20.4444	20.6667	20.5556	19.5556	18.5556	18.2222	17.2222	15.1111	12.7778	10.1111	8.11111	5.33333	3.66667	3	2.77778	2.55556	0	0	0
object-right	box 5	7.84314	10.6863	12.6471	15.5882	15.1961	16.6667	16.2745	16.1765	16.7647	16.9608	17.451	16.3725	16.3725	16.0784	15.2941	13.4314	12.0588	10.098	7.94118	5.88235	4.60784	3.72549	2.7451	2.7451	2.45098	0	0	0
	box 1	3.33333	4.19355	5.91398	7.09677	7.95699	8.70968	8.27957	9.13978	9.46237	10	10.1075	10.4301	11.3978	11.6129	11.5054	11.828	11.6129	10.3226	8.3871	6.55914	4.73118	3.33333	1.82796	1.93548	1.72043	0	0	0
	box 2	1.81818	2.92929	3.93939	5.25253	5.75758	6.16162	7.07071	7.57576	8.18182	8.9899	10.404	11.4141	13.3333	13.6364	14.3434	14.6465	14.7475	13.5354	10.6061	8.88889	6.66667	4.24242	2.22222	1.81818	1.71717	0	0	0
	box 3	4.71264	6.32184	7.81609	10.3448	11.4943	12.1839	13.5632	15.6322	16.7816	17.931	17.5862	19.1954	19.6552	18.8506	19.0805	17.3563	16.4368	13.5632	10.2299	7.81609	5.28736	3.44828	2.64368	2.41379	2.98851	0	0	0
	box 4	8	11	13.4444	15.6667	16.8889	17.3333	17.8889	17.8889	19	18.5556	18.2222	17.8889	16.6667	16.2222	14.5556	13.7778	11.7778	9.33333	7.44444	5.33333	3.55556	2.66667	1.77778	1.11111	0.888889	0	0	0
	box 5	6.06061	8.68687	10.404	13.2323	13.8384	14.4444	14.4444	13.9394	14.2424	13.4343	13.4343	12.6263	12.3232	12.1212	11.9192	11.7172	10.303	8.88889	7.17172	5.45455	3.83838	2.12121	1.21212	0.808081	0.808081	0	0	0
time_axis		-198.725	-148.725	-98.725	-48.725	1.275	51.275	101.275	151.275	201.275	251.275	301.275	351.275	401.275	451.275	501.275	551.275	601.275	651.275	701.275	751.275	801.275	851.275	901.275	951.275	1001.27	1051.27	1101.27	1151.27

## Sheet: Fig3
Fig 3a
PRR	mean	0.25363	0.267397	0.268854	0.280719	0.285121	0.335561	0.323551	0.341253	0.354066	0.389024	0.444905	0.477207	0.590649	0.40742	0.20241	0.0562812	-0.0783734	-0.250171	-0.324645	-0.363387	-0.417333	-0.409365	-0.411064	-0.422162	-0.425697
	%95 CI upper bound	0.376472	0.399536	0.427577	0.41942	0.434666	0.473725	0.497024	0.497419	0.521909	0.575353	0.624571	0.59647	0.766985	0.560786	0.351476	0.233265	0.0943129	-0.0897703	-0.146182	-0.211115	-0.247921	-0.244901	-0.256466	-0.273444	-0.2636
	%95 CI lower bound	0.158906	0.158723	0.131253	0.124999	0.136231	0.205013	0.152438	0.180223	0.177628	0.195018	0.269499	0.269795	0.424113	0.232766	0.0376956	-0.0836022	-0.208539	-0.392289	-0.490453	-0.539446	-0.582059	-0.54447	-0.541494	-0.576714	-0.594284
PMd	mean	0.21877	0.245081	0.288948	0.3728	0.391997	0.380435	0.407133	0.445642	0.51471	0.540092	0.571688	0.594497	0.518566	0.328354	0.213819	0.114988	-0.0580971	-0.219658	-0.296656	-0.384636	-0.47312	-0.51515	-0.47597	-0.510644	-0.529732
	%95 CI upper bound	0.378376	0.410762	0.467177	0.554202	0.558291	0.54822	0.557796	0.608741	0.666494	0.680361	0.711099	0.724178	0.682997	0.51758	0.430924	0.32122	0.132424	-0.0710263	-0.15791	-0.243719	-0.349287	-0.388721	-0.354861	-0.34829	-0.368093
	%95 CI lower bound	0.0543417	0.099536	0.153832	0.228628	0.256171	0.258428	0.263597	0.311022	0.382318	0.409947	0.445695	0.483472	0.356121	0.178205	0.033904	-0.112926	-0.254182	-0.423601	-0.472577	-0.565808	-0.602	-0.641056	-0.617499	-0.715537	-0.716098
time_axis		-0.55	-0.5	-0.45	-0.4	-0.35	-0.3	-0.25	-0.2	-0.15	-0.1	-0.05	8.32667e-17	8.32667e-17	0.05	0.1	0.15	0.2	0.25	0.3	0.35	0.4	0.45	0.5	0.55	0.6
Fig 3b
PRR	memory period	0.474882	0.189123	0.938442	-0.85505	-1.43836	0.142981	-0.460398	-0.162175	0.886143	1.18342	0.17953	-0.0814512	1.13604	0.173506	1.25769	-0.595925	-0.293395	0.154166	0.0745617	0.667791	-0.286301	-0.959269	0.835968	-0.752203	-0.0711754	-0.375466	0.164306	1.17411	0.464617	0.20606	0.755293	0.532549	0.16487	-0.251266	-0.338666	0.159927	0.0808718	0.384536	1.6512	2.44643	0.820634	1.17047	1.12308	-0.15696	-0.456302	-0.207684	1.195	NaN
	movement planning	-0.420625	-0.130169	0.0468416	-0.82566	0.231179	-0.324274	-0.15984	1.24911	0.341916	-0.41987	-0.481988	-0.470088	-0.0585337	-0.630791	-1.48724	-0.0438423	-1.45159	0.375363	0.325161	-0.18171	-1.14136	0.627665	0.812554	0.0143025	1.08945	-0.289482	-0.250071	-0.19626	-0.161675	0.0201833	-0.368317	-1.0689	-1.25312	-0.241218	-0.152306	-0.515354	0.447959	-1.67446	-0.587129	-1.56139	-1.43784	-1.80521	-1.48325	0.727902	NaN	0.452635	-0.411496	-0.108355
PMd	memory period	0.411698	1.26501	-0.274941	0.892501	0.474719	1.13217	0.87434	0.307235	0.00190234	-0.00493878	-0.281915	3.61028	-0.678367	0.653051	0.647632	1.17236	1.49232	0.262541	1.21982	0.344127	0.42279	-0.63295	0.437362	1.41796	-0.51714	1.79317	0.567125	0.111743	-0.737121	0.437327	0.493511	1.79556	0.246794	-1.0106	0.348468	-0.319474	0.37421	1.5799	0.243781	0.291168	-0.0101091	0.0657002	-0.425174	0.239017	1.95497	0.939069	0.534333	0.918488
	movement planning	-1.50044	-0.756279	-0.119062	0.17734	-1.72842	1.66062	0.815239	-0.930856	0.436081	0.936075	0.0325455	1.29889	-0.575789	-1.37298	-0.261367	0.434416	-1.57152	-0.0351263	-3.07216	0.259698	-0.938713	-1.70642	-1.66021	-0.722484	0.331015	-0.512975	-1.52514	-0.196853	-0.165239	-0.0182862	0.127358	-1.82461	-0.196408	-0.179967	-0.188801	-0.330935	-1.78402	0.0497312	-0.546199	-1.68102	-1.86698	0.0677371	-1.04136	-1.87416	1.37424	-0.680957	-1.388	-1.67058
time_axis
Fig 3c
PRR	mean	0.238622	0.212662	0.207323	0.276227	0.334152	0.38263	0.438924	0.514229	0.580225	0.61585	0.639889	0.656036	0.685452	0.69722	0.639769	0.488596	0.282327	0.0341827	-0.143625	-0.232962	-0.270596	-0.373058	-0.353913	-0.351596	-0.344404	-0.365144	-0.404798	-0.40425	-0.400827	-0.393154
	std	0.12798	0.126982	0.131522	0.125218	0.127361	0.121422	0.114421	0.109129	0.100736	0.0956882	0.0931323	0.0910411	0.0894359	0.0890798	0.0957618	0.115228	0.128257	0.134639	0.132973	0.127183	0.137098	0.122155	0.124292	0.129568	0.134866	0.143657	0.132483	0.14523	0.131165	0.120121
PMd	mean	0.287098	0.376545	0.444667	0.485646	0.54235	0.574463	0.616679	0.645515	0.685595	0.700384	0.753988	0.802393	0.838566	0.827505	0.485471	0.115345	-0.124235	-0.298563	-0.404612	-0.391405	-0.385487	-0.4878	-0.597235	-0.683686	-0.728608	-0.782464	-0.821476	-0.795219	-0.738237	-0.715648
	std	0.287098	0.376545	0.444667	0.485646	0.54235	0.574463	0.616679	0.645515	0.685595	0.700384	0.753988	0.802393	0.838566	0.827505	0.485471	0.115345	-0.124235	-0.298563	-0.404612	-0.391405	-0.385487	-0.4878	-0.597235	-0.683686	-0.728608	-0.782464	-0.821476	-0.795219	-0.738237	-0.715648
time_axis		-650	-600	-550	-500	-450	-400	-350	-300	-250	-200	-150	-100	-50	0	50	100	150	200	250	300	350	400	450	500	550	600	650	700	750	800
Fig 3d
PRR	visual memory	training with left object						training with right object
		0.869143	0.00821429	0.001	0.000357143	0.00542857		0.953846	0.0469231	0.000153846	0.00153846	0.001
		0.111071	0.6865	0.0571429	0.00157143	0.0122857		0.0183846	0.892846	0.128692	0.0361538	0.00176923
		0.00492857	0.2515	0.7615	0.156	0.0161429		0.00661538	0.0510769	0.658462	0.161231	0.000307692
		0.0120714	0.0535714	0.180143	0.809071	0.420071		0.0113846	0.00523077	0.208154	0.705385	0.174077
		0.00278571	0.000214286	0.000214286	0.033	0.546071		0.00976923	0.00392308	0.00453846	0.0956923	0.822846
PRR	movement planning	training with left object						training with right object
		0.367231	0.00892308	0.00123077	0.000153846	0.00223077		0.991692	0.849538	7.69231e-05	0.000384615	0.000307692
		0.629538	0.0303077	0.0122308	0.00276923	0.00176923		0.00284615	0.0270769	0.405231	0.0222308	0.00123077
		0.00169231	0.810308	0.352	0.0444615	0.00169231		0.00346154	0.0887692	0.544923	0.630154	0.0408462
		0.00130769	0.148231	0.626	0.462462	0.0412308		0.00184615	0.0340769	0.0493846	0.343385	0.737692
		0.000230769	0.00223077	0.00853846	0.490154	0.953077		0.000153846	0.000538462	0.000384615	0.00384615	0.219923
PMd	visual memory	training with left object						training with right object
		0.905769	0.003	0	0	0		0.952857	0.00871429	0	0	0
		0.0936923	0.899923	0.00153846	0	0		0.0471429	0.987571	0.0416429	0.0005	0
		0.000538462	0.0970769	0.826308	0.0738462	0.0113077		0	0.00371429	0.927071	0.352714	0.005
		0	0	0.172	0.915308	0.163846		0	0	0.0305714	0.630643	0.1395
		0	0	0.000153846	0.0108462	0.824846		0	0	0.000714286	0.0161429	0.8555
PMd	movement planning	training with left object						training with right object
		0.2626	0	0	0	0		0.998214	0.991857	0	0	0
		0.7374	0	0	0	0		0.00178571	0.00814286	0.855214	0.00657143	7.14286e-05
		0	0.996133	0.0496667	0.000533333	6.66667e-05		0	0	0.144786	0.8185	0.0696429
		0	0.00386667	0.9486	0.7708	0.00206667		0	0	0	0.174929	0.771357
		0	0	0.00173333	0.228667	0.997867		0	0	0	0	0.158929
[truncated: 61 more columns]

## Sheet: Fig 4
Fig 4b
long-object	mean	0.333333	0	6.66667	12.6667	2.66667
	sem	0.333333	0	1.64804	1.38778	0.831479
short-object	mean	0	0.555556	4.44444	10	0.30303
	sem	0	0.555556	1.66667	2.04879	0.30303
long-object	box 1	0	0	0	0	0	0	0	0	0	0	0	0	0	0	0	0	0.333333	0.333333	0.333333	0.333333	0.333333	0.333333	0	0	0	0	0.333333	0	0	0
	box 2	0	0	0	0	0	0	0	0	0	0	0	0	0	0	0	0	0	0	0	0	0	0	0	0	0	0	0	0	0	0
	box 3	0	0	0	0	0	0	0	0.333333	0.666667	2	2.33333	4	5	5.66667	5.66667	6	6.66667	5.66667	5.66667	6.66667	8	8	9.66667	11.3333	13.3333	13.6667	14.3333	0	0	0
	box 4	0	0	0	0	0	0	0.666667	1	3	4.66667	6.66667	9.33333	10.3333	12	12.3333	13.6667	13.3333	11.3333	11	12.3333	11.6667	11	12.3333	14.6667	16.3333	16.3333	17	0	0	0
	box 5	0.333333	0.333333	0.333333	0.333333	0.333333	0.333333	0	0	0	0.333333	0.666667	1.66667	1.66667	2.33333	2.66667	3	3.33333	3	4.33333	4	5	5	5	6	6.33333	7	6.66667	0	0	0
short-object	box 1	0	0	0	0	0	0	0	0	0	0	0	0	0	0	0	0	0.37037	0.37037	0.37037	0.37037	0.37037	0.37037	0	0	0	0	0	0	0	0
	box 2	0.277778	0.277778	0.277778	0.277778	0	0.277778	0.277778	0.277778	0.555556	0.555556	0.555556	0.555556	0.555556	0.833333	0.555556	0.555556	0.555556	0.277778	0.277778	0.277778	0.277778	0.277778	0.277778	0.277778	0.277778	0	0	0	0	0
	box 3	0	0	0	0	0	0	0.37037	0.37037	0.740741	1.85185	2.22222	2.96296	3.7037	3.7037	3.7037	3.7037	4.81481	4.44444	4.07407	5.55556	5.92593	5.92593	5.18519	6.2963	7.40741	7.77778	8.14815	0	0	0
	box 4	0.333333	0.333333	0.666667	0.666667	0.666667	0.666667	0.333333	1	1	2.66667	4.33333	6	7.33333	7.66667	10	9.66667	10.3333	11.3333	13	15.3333	14.6667	15.3333	14.6667	15	15.3333	13.3333	14.3333	0	0	0
	box 5	0	0	0	0	0	0	0	0	0	0	0	0	0	0	0	0.30303	0.30303	0.606061	1.21212	1.81818	1.81818	1.81818	2.72727	3.0303	3.33333	4.24242	5.75758	0	0	0
time_axis		-589.325	-539.325	-489.325	-439.325	-389.325	-339.325	-289.325	-239.325	-189.325	-139.325	-89.325	-39.325	10.675	60.675	110.675	160.675	210.675	260.675	310.675	360.675	410.675	460.675	510.675	560.675	610.675	660.675	710.675	760.675	810.675	860.675

## Sheet: Fig 5
Fig 5a
PRR	training with long object						training with short object
	0.937536	0.00957143	0.000321429	0	0		0.936107	0.01275	0	0	0
	0.0620357	0.932964	0.0731071	0.000142857	0		0.0633214	0.978286	0.00907143	0	3.57143e-05
	0.000428571	0.05725	0.843964	0.320964	0.0228214		0.000571429	0.00892857	0.628929	0.0984643	0.0148929
	0	0.000107143	0.0711071	0.440321	0.167321		0	3.57143e-05	0.352214	0.739036	0.373964
	0	0.000107143	0.0115	0.238571	0.809857		0	0	0.00978571	0.1625	0.611107
PMd	training with long object						training with short object
	0.887833	0.047125	0.00145833	0.00254167	0.00025		0.888857	0.0783571	0.00164286	0.000392857	0
	0.1095	0.831667	0.143125	0.00291667	0		0.105464	0.822429	0.0641071	0.00121429	0
	0.00220833	0.116792	0.824625	0.158458	0.00333333		0.00467857	0.0982143	0.804857	0.118857	0.000214286
	0.000458333	0.00441667	0.0307917	0.8325	0.162583		0.001	0.001	0.129321	0.875643	0.0738929
	0	0	0	0.00358333	0.833833		0	0	7.14286e-05	0.00389286	0.925893
Fig 5b
PRR	0.530796	0.0295334	1.10997	-0.378862	0.0367796	0.365135	-0.00943892	0.398082	0.762739	0.790842	0.222787	0.600278	0.309856	0.165202	0.275814	1.03434	1.19179	0.239822	0.150274	0.817409	0.330699	0.695162	0.175678	0.213015	0.37633	0.275997	0.474707	0.259971	0.950532	0.691717	-0.00921402	0.553769	1.28014	0.71203	0.0798283	-0.0141936	0.0650225	0.039047	-0.0184177	0.0396492	0.330393	0.309151	0.236014	0.64859	0.84333	1.11278	0.792695	0.653934	0.634342
PMd	1.07971	1.18028	1.05037	0.0311162	0.744424	0.145087	0.944857	0.699358	0.309397	0.546868	0.0540331	0.457216	0.0433021	-0.0514546	0.00248934	0.442692	0.672767	0.782906	1.09375	0.460018	0.44951	0.672819	0.515847	0.218179	0.111728	0.296632	0.678469	0.462617	1.11989	0.454143	0.903928	1.31197	1.20694	0.195587	0.339886	0.630028	0.576924	0.245761	0.351621	0.29905	0.584399	1.07428	0.433259	0.130957	0.459065	0.399243	0.189541	-0.180942	0.327086
Fig 5c
PRR	0.846154	0.615385	0.692308	0.769231	0.384615	0.846154	0.653846	0.384615	0.846154	0.884615	0.461538	0.384615	0.538462	0.538462	0.576923	0.576923	0.461538	0.653846	0.423077	0.615385	0.538462	0.730769	0.769231	0.5	0.692308	0.461538	0.692308	0.538462	0.307692	0.461538	0.615385	0.615385	0.576923	0.615385	0.576923	0.615385	0.538462	0.692308	0.538462	0.538462	0.730769	1	0.846154	0.5	0.576923	0.307692	0.846154	0.615385	0.615385
PMd	0.75	0.75	0.833333	0.833333	0.75	0.75	0.75	0.833333	0.75	0.75	0.916667	0.833333	0.666667	0.833333	0.833333	0.666667	0.833333	0.833333	0.75	0.833333	0.583333	0.75	0.833333	0.666667	0.833333	0.5	0.916667	0.833333	0.666667	0.833333	0.833333	0.916667	0.75	0.75	0.75	0.833333	0.75	0.583333	0.833333	0.75	0.916667	0.916667	0.916667	0.833333	0.75	0.833333	0.833333	0.666667	0.833333
[truncated: 5,000 more columns]
