# Supplementary material for: Position- and scale-invariant object-centered spatial localization in monkey frontoparietal cortex dynamically adapts to cognitive demand
Source: Nat Commun. 2024 Apr 18;15:3357. doi: 10.1038/s41467-024-47554-4 (PMC11026390; doi:10.1038/s41467-024-47554-4)
Supplement: Supplementary file 4 — Source Data [file 41467_2024_47554_MOESM4_ESM.zip › Source Data_Fig2.xlsx]

## Sheet: Fig2
Fig 2b
Example neuron 1
object-left	mean	2.9885	16.4286	20.4444	17.4444	12.6437
	SEM	0.7462	2.4782	1.896	1.7411	1.8744
object-right	mean	6.3218	14.8889	18.2222	18	12.3333
	SEM	1.2527	1.896	1.2659	1.7258	1.7664
Example neuron 2
object-left	mean	10.6667	10.4167	14.7059	18.7778	16.0784
	SEM	1.1119	0.7139	1.3507	1.469	1.156
object-right	mean	11.5054	13.6364	18.7356	16.2222	12.2222
	SEM	0.8301	1.1082	1.573	1.3056	1.3582
Fig 2c
example neuron 1
object-left	box 1	7.47126	10.9195	13.3333	15.977	17.0115	16.7816	15.1724	12.5287	10.2299	7.70115	4.13793	2.29885	2.41379	1.95402	2.29885	2.75862	2.98851	3.67816	3.56322	3.67816	3.44828	3.67816	3.21839	2.98851	2.41379	2.18391	2.06897	0	0	0
	box 2	9.40476	12.5	15.2381	18.6905	18.4524	18.2143	17.7381	16.3095	15.8333	14.6429	13.8095	13.2143	13.3333	14.881	16.6667	16.6667	16.4286	15.8333	15.5952	14.7619	12.381	12.619	12.2619	13.4524	14.4048	15.8333	17.619	0	0	0
	box 3	8.22222	10.3333	13.3333	16.5556	17	19.4444	20.2222	22	22.7778	22.7778	21.8889	20.7778	20	18.5556	18.2222	19.5556	20.4444	20.7778	20.1111	20.2222	19.8889	17	16.2222	15.3333	15.6667	16.3333	16.5556	0	0	0
	box 4	6.88889	9.11111	11.6667	14.8889	16	17.4444	19.7778	22.4444	24.4444	25.8889	27.8889	26.2222	24.5556	23.2222	21.1111	19.5556	17.4444	18.4444	17.6667	17.1111	17.3333	16.7778	16.5556	15.8889	16.4444	15.4444	15.8889	0	0	0
	box 5	6.66667	7.93103	11.0345	13.908	14.5977	15.977	16.4368	18.7356	18.5057	19.6552	19.8851	19.8851	19.5402	18.2759	16.7816	14.7126	12.6437	9.88506	8.62069	7.24138	6.89655	5.4023	5.05747	4.82759	4.25287	4.36782	4.13793	0	0	0
object-right	box 1	5.86207	7.35632	9.08046	11.6092	13.2184	15.1724	15.1724	13.7931	12.2989	10.4598	7.35632	4.71264	4.25287	5.17241	5.63218	6.09195	6.32184	5.74713	4.71264	4.25287	4.13793	3.7931	3.44828	2.98851	3.10345	3.10345	2.75862	0	0	0
	box 2	10.5556	12.7778	15.3333	18.3333	18.3333	19.4444	18.4444	19.1111	19.1111	18.4444	18.7778	16.3333	16.3333	15.7778	15.3333	14.8889	14.8889	15.5556	14.5556	14.8889	15.8889	15.5556	15.1111	15	16.2222	17.6667	18.7778	0	0	0
	box 3	9	12	13.7778	17.2222	17	19.2222	21.3333	24.5556	27.5556	28.2222	28.4444	27	25.5556	21.8889	19.7778	18.4444	18.2222	17.4444	17.7778	18.5556	19.6667	19.6667	20.4444	18.8889	17.8889	16.7778	17	0	0	0
	box 4	8.66667	10.6667	13.6667	16.3333	15.5556	16.7778	17.1111	19.1111	20.2222	20.4444	21.4444	20.2222	21.3333	20.7778	18.8889	18.8889	18	17.6667	15.4444	14.6667	14.4444	13.2222	12.2222	12.4444	12.8889	12.8889	12.7778	0	0	0
	box 5	8.22222	10.7778	12.8889	15.1111	15.2222	14.2222	12.2222	11	10.2222	10.7778	11.1111	11.6667	13.5556	13.8889	14.4444	13.6667	12.3333	11.4444	10.4444	10.7778	10.4444	9.77778	9.77778	9.88889	10.1111	10.1111	10.4444	0	0	0
time_axis		-599.975	-549.975	-499.975	-449.975	-399.975	-349.975	-299.975	-249.975	-199.975	-149.975	-99.975	-49.975	0.025	50.025	100.025	150.025	200.025	250.025	300.025	350.025	400.025	450.025	500.025	550.025	600.025	650.025	700.025	750.025	800.025	850.025
example neuron 2
object-left	box 1	3.11111	4.44444	5.77778	7.33333	8	8	8.33333	8.44444	8.88889	9.55556	9.55556	10.2222	10.4444	10.7778	10.8889	10.2222	9.55556	8.88889	7.66667	6	4.22222	2.66667	1.55556	0.666667	0.222222	0	0	0
	box 2	2.8125	3.64583	4.47917	5.72917	5.83333	5.9375	6.77083	7.39583	7.91667	8.22917	8.75	9.27083	9.6875	10.4167	11.0417	10.9375	11.3542	10.7292	9.16667	6.97917	5	4.16667	2.29167	1.45833	1.14583	0	0	0
	box 3	4.90196	6.27451	8.72549	11.4706	12.0588	13.1373	12.8431	14.1176	14.6078	13.6275	14.2157	14.8039	15.2941	14.902	15.098	15.3922	14.2157	12.7451	10.6863	8.52941	5.58824	3.82353	2.64706	1.96078	1.96078	0	0	0
	box 4	7.77778	11	14.3333	17.7778	18.7778	19.4444	20.5556	20.7778	20.6667	20.4444	20.6667	20.5556	19.5556	18.5556	18.2222	17.2222	15.1111	12.7778	10.1111	8.11111	5.33333	3.66667	3	2.77778	2.55556	0	0	0
object-right	box 5	7.84314	10.6863	12.6471	15.5882	15.1961	16.6667	16.2745	16.1765	16.7647	16.9608	17.451	16.3725	16.3725	16.0784	15.2941	13.4314	12.0588	10.098	7.94118	5.88235	4.60784	3.72549	2.7451	2.7451	2.45098	0	0	0
	box 1	3.33333	4.19355	5.91398	7.09677	7.95699	8.70968	8.27957	9.13978	9.46237	10	10.1075	10.4301	11.3978	11.6129	11.5054	11.828	11.6129	10.3226	8.3871	6.55914	4.73118	3.33333	1.82796	1.93548	1.72043	0	0	0
	box 2	1.81818	2.92929	3.93939	5.25253	5.75758	6.16162	7.07071	7.57576	8.18182	8.9899	10.404	11.4141	13.3333	13.6364	14.3434	14.6465	14.7475	13.5354	10.6061	8.88889	6.66667	4.24242	2.22222	1.81818	1.71717	0	0	0
	box 3	4.71264	6.32184	7.81609	10.3448	11.4943	12.1839	13.5632	15.6322	16.7816	17.931	17.5862	19.1954	19.6552	18.8506	19.0805	17.3563	16.4368	13.5632	10.2299	7.81609	5.28736	3.44828	2.64368	2.41379	2.98851	0	0	0
	box 4	8	11	13.4444	15.6667	16.8889	17.3333	17.8889	17.8889	19	18.5556	18.2222	17.8889	16.6667	16.2222	14.5556	13.7778	11.7778	9.33333	7.44444	5.33333	3.55556	2.66667	1.77778	1.11111	0.888889	0	0	0
	box 5	6.06061	8.68687	10.404	13.2323	13.8384	14.4444	14.4444	13.9394	14.2424	13.4343	13.4343	12.6263	12.3232	12.1212	11.9192	11.7172	10.303	8.88889	7.17172	5.45455	3.83838	2.12121	1.21212	0.808081	0.808081	0	0	0
time_axis		-198.725	-148.725	-98.725	-48.725	1.275	51.275	101.275	151.275	201.275	251.275	301.275	351.275	401.275	451.275	501.275	551.275	601.275	651.275	701.275	751.275	801.275	851.275	901.275	951.275	1001.27	1051.27	1101.27	1151.27
