# Supplementary material for: Position- and scale-invariant object-centered spatial localization in monkey frontoparietal cortex dynamically adapts to cognitive demand
Source: Nat Commun. 2024 Apr 18;15:3357. doi: 10.1038/s41467-024-47554-4 (PMC11026390; doi:10.1038/s41467-024-47554-4)
Supplement: Supplementary file 4 — Source Data [file 41467_2024_47554_MOESM4_ESM.zip › Source Data_Fig3.xlsx]

## Sheet: Fig3
Fig 3a
PRR	mean	0.25363	0.267397	0.268854	0.280719	0.285121	0.335561	0.323551	0.341253	0.354066	0.389024	0.444905	0.477207	0.590649	0.40742	0.20241	0.0562812	-0.0783734	-0.250171	-0.324645	-0.363387	-0.417333	-0.409365	-0.411064	-0.422162	-0.425697
	%95 CI upper bound	0.376472	0.399536	0.427577	0.41942	0.434666	0.473725	0.497024	0.497419	0.521909	0.575353	0.624571	0.59647	0.766985	0.560786	0.351476	0.233265	0.0943129	-0.0897703	-0.146182	-0.211115	-0.247921	-0.244901	-0.256466	-0.273444	-0.2636
	%95 CI lower bound	0.158906	0.158723	0.131253	0.124999	0.136231	0.205013	0.152438	0.180223	0.177628	0.195018	0.269499	0.269795	0.424113	0.232766	0.0376956	-0.0836022	-0.208539	-0.392289	-0.490453	-0.539446	-0.582059	-0.54447	-0.541494	-0.576714	-0.594284
PMd	mean	0.21877	0.245081	0.288948	0.3728	0.391997	0.380435	0.407133	0.445642	0.51471	0.540092	0.571688	0.594497	0.518566	0.328354	0.213819	0.114988	-0.0580971	-0.219658	-0.296656	-0.384636	-0.47312	-0.51515	-0.47597	-0.510644	-0.529732
	%95 CI upper bound	0.378376	0.410762	0.467177	0.554202	0.558291	0.54822	0.557796	0.608741	0.666494	0.680361	0.711099	0.724178	0.682997	0.51758	0.430924	0.32122	0.132424	-0.0710263	-0.15791	-0.243719	-0.349287	-0.388721	-0.354861	-0.34829	-0.368093
	%95 CI lower bound	0.0543417	0.099536	0.153832	0.228628	0.256171	0.258428	0.263597	0.311022	0.382318	0.409947	0.445695	0.483472	0.356121	0.178205	0.033904	-0.112926	-0.254182	-0.423601	-0.472577	-0.565808	-0.602	-0.641056	-0.617499	-0.715537	-0.716098
time_axis		-0.55	-0.5	-0.45	-0.4	-0.35	-0.3	-0.25	-0.2	-0.15	-0.1	-0.05	8.32667e-17	8.32667e-17	0.05	0.1	0.15	0.2	0.25	0.3	0.35	0.4	0.45	0.5	0.55	0.6
Fig 3b
PRR	memory period	0.474882	0.189123	0.938442	-0.85505	-1.43836	0.142981	-0.460398	-0.162175	0.886143	1.18342	0.17953	-0.0814512	1.13604	0.173506	1.25769	-0.595925	-0.293395	0.154166	0.0745617	0.667791	-0.286301	-0.959269	0.835968	-0.752203	-0.0711754	-0.375466	0.164306	1.17411	0.464617	0.20606	0.755293	0.532549	0.16487	-0.251266	-0.338666	0.159927	0.0808718	0.384536	1.6512	2.44643	0.820634	1.17047	1.12308	-0.15696	-0.456302	-0.207684	1.195	NaN
	movement planning	-0.420625	-0.130169	0.0468416	-0.82566	0.231179	-0.324274	-0.15984	1.24911	0.341916	-0.41987	-0.481988	-0.470088	-0.0585337	-0.630791	-1.48724	-0.0438423	-1.45159	0.375363	0.325161	-0.18171	-1.14136	0.627665	0.812554	0.0143025	1.08945	-0.289482	-0.250071	-0.19626	-0.161675	0.0201833	-0.368317	-1.0689	-1.25312	-0.241218	-0.152306	-0.515354	0.447959	-1.67446	-0.587129	-1.56139	-1.43784	-1.80521	-1.48325	0.727902	NaN	0.452635	-0.411496	-0.108355
PMd	memory period	0.411698	1.26501	-0.274941	0.892501	0.474719	1.13217	0.87434	0.307235	0.00190234	-0.00493878	-0.281915	3.61028	-0.678367	0.653051	0.647632	1.17236	1.49232	0.262541	1.21982	0.344127	0.42279	-0.63295	0.437362	1.41796	-0.51714	1.79317	0.567125	0.111743	-0.737121	0.437327	0.493511	1.79556	0.246794	-1.0106	0.348468	-0.319474	0.37421	1.5799	0.243781	0.291168	-0.0101091	0.0657002	-0.425174	0.239017	1.95497	0.939069	0.534333	0.918488
	movement planning	-1.50044	-0.756279	-0.119062	0.17734	-1.72842	1.66062	0.815239	-0.930856	0.436081	0.936075	0.0325455	1.29889	-0.575789	-1.37298	-0.261367	0.434416	-1.57152	-0.0351263	-3.07216	0.259698	-0.938713	-1.70642	-1.66021	-0.722484	0.331015	-0.512975	-1.52514	-0.196853	-0.165239	-0.0182862	0.127358	-1.82461	-0.196408	-0.179967	-0.188801	-0.330935	-1.78402	0.0497312	-0.546199	-1.68102	-1.86698	0.0677371	-1.04136	-1.87416	1.37424	-0.680957	-1.388	-1.67058
time_axis
Fig 3c
PRR	mean	0.238622	0.212662	0.207323	0.276227	0.334152	0.38263	0.438924	0.514229	0.580225	0.61585	0.639889	0.656036	0.685452	0.69722	0.639769	0.488596	0.282327	0.0341827	-0.143625	-0.232962	-0.270596	-0.373058	-0.353913	-0.351596	-0.344404	-0.365144	-0.404798	-0.40425	-0.400827	-0.393154
	std	0.12798	0.126982	0.131522	0.125218	0.127361	0.121422	0.114421	0.109129	0.100736	0.0956882	0.0931323	0.0910411	0.0894359	0.0890798	0.0957618	0.115228	0.128257	0.134639	0.132973	0.127183	0.137098	0.122155	0.124292	0.129568	0.134866	0.143657	0.132483	0.14523	0.131165	0.120121
PMd	mean	0.287098	0.376545	0.444667	0.485646	0.54235	0.574463	0.616679	0.645515	0.685595	0.700384	0.753988	0.802393	0.838566	0.827505	0.485471	0.115345	-0.124235	-0.298563	-0.404612	-0.391405	-0.385487	-0.4878	-0.597235	-0.683686	-0.728608	-0.782464	-0.821476	-0.795219	-0.738237	-0.715648
	std	0.287098	0.376545	0.444667	0.485646	0.54235	0.574463	0.616679	0.645515	0.685595	0.700384	0.753988	0.802393	0.838566	0.827505	0.485471	0.115345	-0.124235	-0.298563	-0.404612	-0.391405	-0.385487	-0.4878	-0.597235	-0.683686	-0.728608	-0.782464	-0.821476	-0.795219	-0.738237	-0.715648
time_axis		-650	-600	-550	-500	-450	-400	-350	-300	-250	-200	-150	-100	-50	0	50	100	150	200	250	300	350	400	450	500	550	600	650	700	750	800
Fig 3d
PRR	visual memory	training with left object						training with right object
		0.869143	0.00821429	0.001	0.000357143	0.00542857		0.953846	0.0469231	0.000153846	0.00153846	0.001
		0.111071	0.6865	0.0571429	0.00157143	0.0122857		0.0183846	0.892846	0.128692	0.0361538	0.00176923
		0.00492857	0.2515	0.7615	0.156	0.0161429		0.00661538	0.0510769	0.658462	0.161231	0.000307692
		0.0120714	0.0535714	0.180143	0.809071	0.420071		0.0113846	0.00523077	0.208154	0.705385	0.174077
		0.00278571	0.000214286	0.000214286	0.033	0.546071		0.00976923	0.00392308	0.00453846	0.0956923	0.822846
PRR	movement planning	training with left object						training with right object
		0.367231	0.00892308	0.00123077	0.000153846	0.00223077		0.991692	0.849538	7.69231e-05	0.000384615	0.000307692
		0.629538	0.0303077	0.0122308	0.00276923	0.00176923		0.00284615	0.0270769	0.405231	0.0222308	0.00123077
		0.00169231	0.810308	0.352	0.0444615	0.00169231		0.00346154	0.0887692	0.544923	0.630154	0.0408462
		0.00130769	0.148231	0.626	0.462462	0.0412308		0.00184615	0.0340769	0.0493846	0.343385	0.737692
		0.000230769	0.00223077	0.00853846	0.490154	0.953077		0.000153846	0.000538462	0.000384615	0.00384615	0.219923
PMd	visual memory	training with left object						training with right object
		0.905769	0.003	0	0	0		0.952857	0.00871429	0	0	0
		0.0936923	0.899923	0.00153846	0	0		0.0471429	0.987571	0.0416429	0.0005	0
		0.000538462	0.0970769	0.826308	0.0738462	0.0113077		0	0.00371429	0.927071	0.352714	0.005
		0	0	0.172	0.915308	0.163846		0	0	0.0305714	0.630643	0.1395
		0	0	0.000153846	0.0108462	0.824846		0	0	0.000714286	0.0161429	0.8555
PMd	movement planning	training with left object						training with right object
		0.2626	0	0	0	0		0.998214	0.991857	0	0	0
		0.7374	0	0	0	0		0.00178571	0.00814286	0.855214	0.00657143	7.14286e-05
		0	0.996133	0.0496667	0.000533333	6.66667e-05		0	0	0.144786	0.8185	0.0696429
		0	0.00386667	0.9486	0.7708	0.00206667		0	0	0	0.174929	0.771357
		0	0	0.00173333	0.228667	0.997867		0	0	0	0	0.158929
[truncated: 61 more columns]
