# Supplementary material for: Position- and scale-invariant object-centered spatial localization in monkey frontoparietal cortex dynamically adapts to cognitive demand
Source: Nat Commun. 2024 Apr 18;15:3357. doi: 10.1038/s41467-024-47554-4 (PMC11026390; doi:10.1038/s41467-024-47554-4)
Supplement: Supplementary file 4 — Source Data [file 41467_2024_47554_MOESM4_ESM.zip › Source Data_Fig4.xlsx]

## Sheet: Fig 4
Fig 4b
long-object	mean	0.333333	0	6.66667	12.6667	2.66667
	sem	0.333333	0	1.64804	1.38778	0.831479
short-object	mean	0	0.555556	4.44444	10	0.30303
	sem	0	0.555556	1.66667	2.04879	0.30303
long-object	box 1	0	0	0	0	0	0	0	0	0	0	0	0	0	0	0	0	0.333333	0.333333	0.333333	0.333333	0.333333	0.333333	0	0	0	0	0.333333	0	0	0
	box 2	0	0	0	0	0	0	0	0	0	0	0	0	0	0	0	0	0	0	0	0	0	0	0	0	0	0	0	0	0	0
	box 3	0	0	0	0	0	0	0	0.333333	0.666667	2	2.33333	4	5	5.66667	5.66667	6	6.66667	5.66667	5.66667	6.66667	8	8	9.66667	11.3333	13.3333	13.6667	14.3333	0	0	0
	box 4	0	0	0	0	0	0	0.666667	1	3	4.66667	6.66667	9.33333	10.3333	12	12.3333	13.6667	13.3333	11.3333	11	12.3333	11.6667	11	12.3333	14.6667	16.3333	16.3333	17	0	0	0
	box 5	0.333333	0.333333	0.333333	0.333333	0.333333	0.333333	0	0	0	0.333333	0.666667	1.66667	1.66667	2.33333	2.66667	3	3.33333	3	4.33333	4	5	5	5	6	6.33333	7	6.66667	0	0	0
short-object	box 1	0	0	0	0	0	0	0	0	0	0	0	0	0	0	0	0	0.37037	0.37037	0.37037	0.37037	0.37037	0.37037	0	0	0	0	0	0	0	0
	box 2	0.277778	0.277778	0.277778	0.277778	0	0.277778	0.277778	0.277778	0.555556	0.555556	0.555556	0.555556	0.555556	0.833333	0.555556	0.555556	0.555556	0.277778	0.277778	0.277778	0.277778	0.277778	0.277778	0.277778	0.277778	0	0	0	0	0
	box 3	0	0	0	0	0	0	0.37037	0.37037	0.740741	1.85185	2.22222	2.96296	3.7037	3.7037	3.7037	3.7037	4.81481	4.44444	4.07407	5.55556	5.92593	5.92593	5.18519	6.2963	7.40741	7.77778	8.14815	0	0	0
	box 4	0.333333	0.333333	0.666667	0.666667	0.666667	0.666667	0.333333	1	1	2.66667	4.33333	6	7.33333	7.66667	10	9.66667	10.3333	11.3333	13	15.3333	14.6667	15.3333	14.6667	15	15.3333	13.3333	14.3333	0	0	0
	box 5	0	0	0	0	0	0	0	0	0	0	0	0	0	0	0	0.30303	0.30303	0.606061	1.21212	1.81818	1.81818	1.81818	2.72727	3.0303	3.33333	4.24242	5.75758	0	0	0
time_axis		-589.325	-539.325	-489.325	-439.325	-389.325	-339.325	-289.325	-239.325	-189.325	-139.325	-89.325	-39.325	10.675	60.675	110.675	160.675	210.675	260.675	310.675	360.675	410.675	460.675	510.675	560.675	610.675	660.675	710.675	760.675	810.675	860.675
