# Supplementary material for: Position- and scale-invariant object-centered spatial localization in monkey frontoparietal cortex dynamically adapts to cognitive demand
Source: Nat Commun. 2024 Apr 18;15:3357. doi: 10.1038/s41467-024-47554-4 (PMC11026390; doi:10.1038/s41467-024-47554-4)
Supplement: Supplementary file 4 — Source Data [file 41467_2024_47554_MOESM4_ESM.zip › Source Data_Fig5.xlsx]

## Sheet: Fig 5
Fig 5a
PRR	training with long object						training with short object
	0.937536	0.00957143	0.000321429	0	0		0.936107	0.01275	0	0	0
	0.0620357	0.932964	0.0731071	0.000142857	0		0.0633214	0.978286	0.00907143	0	3.57143e-05
	0.000428571	0.05725	0.843964	0.320964	0.0228214		0.000571429	0.00892857	0.628929	0.0984643	0.0148929
	0	0.000107143	0.0711071	0.440321	0.167321		0	3.57143e-05	0.352214	0.739036	0.373964
	0	0.000107143	0.0115	0.238571	0.809857		0	0	0.00978571	0.1625	0.611107
PMd	training with long object						training with short object
	0.887833	0.047125	0.00145833	0.00254167	0.00025		0.888857	0.0783571	0.00164286	0.000392857	0
	0.1095	0.831667	0.143125	0.00291667	0		0.105464	0.822429	0.0641071	0.00121429	0
	0.00220833	0.116792	0.824625	0.158458	0.00333333		0.00467857	0.0982143	0.804857	0.118857	0.000214286
	0.000458333	0.00441667	0.0307917	0.8325	0.162583		0.001	0.001	0.129321	0.875643	0.0738929
	0	0	0	0.00358333	0.833833		0	0	7.14286e-05	0.00389286	0.925893
Fig 5b
PRR	0.530796	0.0295334	1.10997	-0.378862	0.0367796	0.365135	-0.00943892	0.398082	0.762739	0.790842	0.222787	0.600278	0.309856	0.165202	0.275814	1.03434	1.19179	0.239822	0.150274	0.817409	0.330699	0.695162	0.175678	0.213015	0.37633	0.275997	0.474707	0.259971	0.950532	0.691717	-0.00921402	0.553769	1.28014	0.71203	0.0798283	-0.0141936	0.0650225	0.039047	-0.0184177	0.0396492	0.330393	0.309151	0.236014	0.64859	0.84333	1.11278	0.792695	0.653934	0.634342
PMd	1.07971	1.18028	1.05037	0.0311162	0.744424	0.145087	0.944857	0.699358	0.309397	0.546868	0.0540331	0.457216	0.0433021	-0.0514546	0.00248934	0.442692	0.672767	0.782906	1.09375	0.460018	0.44951	0.672819	0.515847	0.218179	0.111728	0.296632	0.678469	0.462617	1.11989	0.454143	0.903928	1.31197	1.20694	0.195587	0.339886	0.630028	0.576924	0.245761	0.351621	0.29905	0.584399	1.07428	0.433259	0.130957	0.459065	0.399243	0.189541	-0.180942	0.327086
Fig 5c
PRR	0.846154	0.615385	0.692308	0.769231	0.384615	0.846154	0.653846	0.384615	0.846154	0.884615	0.461538	0.384615	0.538462	0.538462	0.576923	0.576923	0.461538	0.653846	0.423077	0.615385	0.538462	0.730769	0.769231	0.5	0.692308	0.461538	0.692308	0.538462	0.307692	0.461538	0.615385	0.615385	0.576923	0.615385	0.576923	0.615385	0.538462	0.692308	0.538462	0.538462	0.730769	1	0.846154	0.5	0.576923	0.307692	0.846154	0.615385	0.615385
PMd	0.75	0.75	0.833333	0.833333	0.75	0.75	0.75	0.833333	0.75	0.75	0.916667	0.833333	0.666667	0.833333	0.833333	0.666667	0.833333	0.833333	0.75	0.833333	0.583333	0.75	0.833333	0.666667	0.833333	0.5	0.916667	0.833333	0.666667	0.833333	0.833333	0.916667	0.75	0.75	0.75	0.833333	0.75	0.583333	0.833333	0.75	0.916667	0.916667	0.916667	0.833333	0.75	0.833333	0.833333	0.666667	0.833333
[truncated: 5,000 more columns]
